# Supplementary material for: Kaurane-Type Diterpenoids as Potential Inhibitors of Dihydrofolate Reductase-Thymidylate Synthase in New World Leishmania Species
Source: Antibiotics (Basel). 2023 Mar 28;12(4):663. doi: 10.3390/antibiotics12040663 (PMC10135059; doi:10.3390/antibiotics12040663)
Supplement: Supplementary file 1 [file antibiotics-12-00663-s001.zip]

Archive with 1 entries (1 files):
- antibiotics-2252384-supplementary.pdf
